# Supplementary material for: Clinical Significance of HSPD1/MMP14/ITGB1/miR-6881-5P/Lnc-SPARCL1-1:2 RNA Panel in NAFLD/NASH Diagnosis: Egyptian Pilot Study
Source: Biomedicines. 2021 Sep 17;9(9):1248. doi: 10.3390/biomedicines9091248 (PMC8472260; doi:10.3390/biomedicines9091248)
Supplement: Supplementary file 1 [file biomedicines-09-01248-s001.zip]

Archive with 1 entries (1 files):
- biomedicines-1385152-supplementary.pdf
